# Supplementary material for: Role of Ultrasonography in Monitoring Chemotherapeutic Effects on Primary Thyroid Lymphoma: A Single-Center Retrospective Study
Source: Medicina (Kaunas). 2024 Dec 26;61(1):15. doi: 10.3390/medicina61010015 (PMC11767010; doi:10.3390/medicina61010015)
Supplement: Supplementary file 1 [file medicina-61-00015-s001.zip]

Archive with 1 entries (1 files):
- medicina-3329835-supplementary.pdf
